# Supplementary material for: Comparison of hesitancy between COVID-19 and seasonal influenza vaccinations within the general Hungarian population: a cross-sectional study
Source: BMC Public Health. 2021 Dec 23;21:2317. doi: 10.1186/s12889-021-12386-0 (PMC8697540; doi:10.1186/s12889-021-12386-0)
Supplement: Supplementary file 1 — Additional file 1. The 26 categories created by the Nézőpont Intézet Ltd. The table also contains all the words designated to each category in English. Please note, that due to the translations many words that are different in Hungarian are identical in English. Also, some Hungarian words cannot be expressed with a single word in English. [file 12889_2021_12386_MOESM1_ESM.xlsx]

## Sheet: Supplement 1
Category 1	Category 2	Category 3	Category 4	Category 5	Category 6	Category 7	Category 8	Category 9	Category 10	Category 11	Category 12	Category 13	Category 14	Category 15	Category 16	Category 17	Category 18	Category 19	Category 20	Category 21	Category 22	Category 23	Category 24	Category 25	Category 26
required	unnecessary	instructive	good thing	dangerous	health	the elderly	hope	prevention	trust	economy	family	disease	protection	fear	calm	preventive measures	vaccination	useful	distrust	uncertainty	accessibility	side effect	price	safety	efficiency
necessity	spending money	other	good	worry	survival	elderly	hopeful	test	reliability	large	small child	does not want	defense	risk	calm	place	administered	important	is	unknown	for a long time	no side effects	from that	feeling	efficacy
necessary	no	large	thing	endangers	lifeguard	protection	useful	efficacy	useful	business	protection	he dies	protection	fear	calm down	place	data	spread	who	effect	will be	annex	depends	sense of security	availability
necessity	to him	up	waiting	category	health care	periodic	hope	prevention	you agree	economy	family	epidemic	protection	worry	remains	stands	give	virus	does not believe	will	available	breast	free of charge	obligatory	will not
to him	required	drive	it would be good	must	hope	good	give	spread	trust	safety	child	weak	protect	from him	he is happy	world	vaccination	possible	good	vaccination	availability	effect	free	in it	death
is	reality	cooperation	in it	take care	long			prevention	will not	crisis	relative	immune system	healing	awesome	would be	freedom	vaccine	must	then	I'm	no	long	large	camouflage	efficiency
	fracturing	experiment	safety	age group	life			foresight	many	recovery	be	flu	offer	fast	is crazy	stability	revaccination	hope	must	effect	yet	unknown	expensive	mandatory	long
	does not protect	condition	apply	important	alive			young	death	life	protect	disease	time	prepare	guard	electronic	vaccination	good	someone	maybe	ready	question	will be	give	distance
	not necessary	is	would be	as	so			protection	presser	worry	with someone	infection	protect	speed	development	education	everybody	useful	useful	it works	easily	is	material	vaccination	effective
	I'm not	perspective	will be good	vicar	immunity			problem	this	ask	safety	itself	give	risky	vaccine	mouth mask	administration	reassurance	does not want	origin	easily	is there	attraction	to	effective
	think	mutation	beneficial		few			rationality	help	asks	family reunification	drowning	everybody	half	panic reliever	distance	administration	essential	catch	stems	accessible	does not give	do not be	wait	will be
	devotee	future	effect		patient			importance	will	profit	data	shortness of breath	gets	hell	joy	wearing a mask	live	succeed	does not trust	effectiveness	to it		too	from him	effective
	useless	prepares	positive		immune defense			disinfectant	breathing	professional	prevention	patient	protection	soon	develope	grouping	viral	success	in it	measure	access		money	liberation	whatever
	worry	harmless	waiting		flock immunity			hinder	breathing	multi		brain	mouth mask	have	forward	avoidance	vaccine	to curb	who		possibility		price	present	rainy
	private	development	wait		preservation			reasonable	Hungarian	company		infection	obligatory	disaster	appear	time flash	material	everybody	can		many		expensive	appears	check
	itself	great power	vaccination		stay			reasonable	prepares	workplace		risk of infection	item	scary	life	realize	vaccination party	for	long		wait		pay	duty
		antibody	escape		life course			do not get	then	business		prevention	maybe	side effect	alive	too	protector	song	what kind of		many		must	offer
		in it	not good		immune system			neither	is	policy		child	very	small	joy	we will be	as	accessible	blood		time		for him	sure
		think	measure		puts			infect	trust	side		he likes	chance	horror	him	madness	flu	that's great	do		development		worth	ability to work
		fast	very		lifestyle			nobody	in it	is		protect	appropriate	be	successful	give	against	rescue	unsafe		be		be	protection
		thing	large		nutrition				each other	interest		incurable	cure	tulle		mask	vaccinize	hopefully	vaccination		will be		cheap	prevention
		alive	right		against				other	share		infectivity	thoughtless	panic		outdoor	must	effective	genocide		vaccination		free of charge	feeling
		acts	will be		immunodeficiency				help	feedback		lungs	will	no		air	human	will be	few		long		free of charge
		virus	is		do not infect				liberation	increase		treatment	lung disease	who		think	BCG	help	effective		development		affordable
		utilization	realize		nobody				guarantee	catch		info		development		travel	order	reassures	do not bead		prepare		social
		reputation	target						risk-free			Polish		anxiety		human	vaccine	solution	aftereffect		enough		basis
		to	fire									organization		unsettling		between		urgent	not sure		of it		give
		Hungary	1									death		early		relationship		help	disease				essential
		bill	year									ugly		disease		quarantine		as much as possible	depends				will be
		gate	within									deadly		vaccination		unlocking		before	distrust				It could be
		injection	can									epidemic management		dangerous		free		be	no				how much
		needle	useful									seasickness		Greek		used to		free	epidemic				will cost
		researcher	ready									hospital		gift		escape		when	does not love				from this
		working	business									ambulance		to		lifestyle		reliable	0				source
		for	feeling									half		is staying		wearing		effect	does not vaccinate				provides
		section	already									upper		painful		distance		health	itself				society insurance
		balance	appears									disease		sadness		keep		as soon as possible	doubt				supported
		living space	may											species		time zone		soon	are				aid
		protection	he is happy											bead		restriction		long	plans				value
		vitamin	finally											pain		glove		time	ineffective				reimbursed
		depends	end											fear of death		old		use	scam				expected
		from him	is done											effect		wheel cutting		as soon as possible	human				remuneration
		friend	good											fear		company		gets	misleading				antidote
		familiar	see													soup		excellent	propaganda				it would be good
		human	solution													reflection		idea	can not				in it
		sufficient	help													special		very	he didn't understand				moderate
		be	giant													life		large	worth				available
		research	progress													alive		wait	ripen				money-maker
		for a long time	relief															fast	to it				to him
		preparation	are															ready	how				vaccination
		time	vaccine															since	next				free of charge
		business	in connection with															available	astonishing				free of charge
		already	clamp															short	fake				amount
		long time ago	find															under	panic				paid
		this	idea															earlier	does not give				payable
		vaccine																find	worry				interest
		I have																will be	protection
		Russian																can be used	limited
		do																see	applicable
		America																glove	I think
		proud																required	think
		pharmaceutical industry																defense	ineffective
		useful																retention	artificial
		many																irreplaceable	create
		God																country	virus
		will																extends	population reduction
		long																conservation	due to
		test																long ago	is coming
		thorough																it could be	came
		cognition																prepare	could have come
		recommended																justified	being
		recommend																successful	can you find it
		volunteering																vaccine	stupidity
		world control																relief	exploitation
		dark																start	fall
		president																urgency	do not be
		Slovakia																wait	test
		Hungarian																always	harmful
		result																all	does not feel
		thrust																give	safety
		can																already	not data
		good																	indecision
		international																	cause
		headline																	disadvantage
		not afraid																	everybody
		antibodies																	is it useful
		promise																	yet
		escape																	rudimentary
		beat																	hopeless
		progress																	it works
		which																	manipulation
		age group																	anti-human
		must																	no
		speeds up																	will be
		can be used																	immature
		yet																	now
		no																	late
		ready																	placebo
		interesting																	information
		subjective																	poison
		law																	will be
		policy																	media
		not yet																	promise
		who																	new
		wealth																	hopeless
		satisfaction																	not protected
		do you suggest																	protect
		popular																	negative
		popular																	intellect
		looking for																	manipulation
		search																	unfoundedness
		more																	headlessness
		many																	haste
		about him																	denial
		traffic																	irrelevant
		bringing																	illusion
		nobel																	is done
		award																	complete
		antidote																	unnecessary
		work																	it does not exist
		doctor																	exists
		slowness																	effect
		superpower																	not karstic
		optional																	caution
		some																	aversion
		place																	from him
		obligatory																	not possible
		country																	produces
		basis																	5
		scientific																	year
		access																	later
		world																	depends
		age																	problem
		life																	it could be
		do not get																	resentment
		under																	doubt
		precise																	uncertainty
		development																	origin
		campaign-like																	unknown
		vaccination																	vaccine
		easily																	efficiency
		easily																	concern
		perishable																	early
		ad																	will not
		distribute																	impatience
		possibility																	delay
		Müller																	permanently
		Cecil																	final
		mixed																	immunity
		thought-provoking																	humbug
		broad																	maintenance
		limit																	each other
		close																	other
		partial																	steal
		to be repeated																	data
		to be repeated																	unreliability
		clinic																	anxiety
		test																	for a long time
		someone																	clear
		interest																	impossible
		national																	will you receive
		medicine																	unbelievable
		lobby																	advanced
		weakens																	develops
		weakened																	technique
		information																	next to
		to experiment																	strange
		curiosity																	antidote
		can't hear																	too
		China																	fast
		virologist																	introduction
		slow																	harmful
		shelter																	side effect
		what kind of																	orientation
		age group																	obviously
		can be given																	misunderstanding
		chronic																	overheating
		patient																	may
		gets																	individual
		conflict																	eat
		especially																	one
		child																	being vaccinated
		age limit																	worried
		independent																	try
		natural																	annex
		method																	breast
		chip																	fiction
		world problem																	thing
		time consuming																	does not affect
		nothing																	conspiracy
		feeling																	theory
		deficit																	pointless
		article																	experience
		do not infect																	deficit
		mutation																	tightens
		rather																	lie
		serious																	human experiment
		endurance																	long-term
		wait																	complication
		appropriate																	question
		appropriate																	disease
		general																	not yet
		administration																	sedative
		does not support																	does not undertake
		medicine lobby																	especially
		profit making																	hysteria
		indiscipline																	hatching
		search																	to be checked
		abroad																	unpreparedness
		suddenly																	feeling
		WHO																	ineffective
		South																	composition
		Africa																	gene
		event																	successful
		social																	be
		safety																	unreachable
		try																	he does not protest
		not for that																	unjustified
		think																	questionable
		maybe																	negative
		is resolved																	possible
		syringe																	given
		stethoscope																	because
		lob																	dare
		acquisition																	allergic
		scientist																	I'm
		medicine																	authentic
		hardly																	luck
		specialist																	scary
		problem solving																	outrageous
		microscopic																	distance
		recivie																	not known
		common sense																	know
		to check																	not reliable
		controlled																	ex
		menagerie																	tightens
		transition																	suspicious
		foreground																	see you
		puts																	deception
		placed																	works
		innovative																	will
		essential																	has
		origin																	arousing hysteria
		half																	apply
		neutral																	given
		transmutation																	time
		state																	foreign
		aid																	nerve
		is there																	mystic
		trouble-free																	opinion
		probably																	boils
		survival																	not good
		weapon																	development
		cholesterol																	debate
		against																	topic
		description																	division
		not data																	strained
		given																	to force
																			untested
																			they eat
																			mixture
																			obligatory
																			bullshit
																			not this
																			old
																			does not want
																			will be
																			delay
																			delayed
																			is it real
																			vaccine
																			anger
																			efficacy
																			in question
																			experiment
																			trust
																			to him
																			does not research
																			researched
																			consequence
																			tar
																			unprotected
																			such
																			children's shoes
																			acts
																			nonsense
																			just
																			nice
																			not sharp
																			folly
																			time drag
																			late
																			knife
																			unclear
																			protector
																			unnecessary
																			protection
																			not permanently
																			questionable
																			people
																			fooling around
																			ready
																			half
																			mild
																			fear
																			has become
																			becomes
																			fooling around
																			doubt
																			faithful
																			not Chinese
																			China
																			not Russian
																			cold
																			let
